# Supplementary material for: Biogeography and assembly processes of abundant and rare soil microbial taxa in the southern part of the Qilian Mountain National Park, China
Source: Ecol Evol. 2024 Feb 13;14(2):e11001. doi: 10.1002/ece3.11001 (PMC10862184; doi:10.1002/ece3.11001)
Supplement: Supplementary file 2 — Appendix S2. [file ECE3-14-e11001-s002.xlsx]

## Sheet: α-diversity
	All		Abundant		Rare
above-under	F	P	F	P	F	P
ACE	0.0411	0.96755	-1.076	0.29426	0.4142	0.68262
Chao 1	0.0094	0.99257	-0.5229	0.606	0.396	0.69544
Simpson	-0.091351	0.92824	-1.3355	0.19829	0.95713	0.35724
Observed	-0.0634	0.94991	-0.5227	0.60673	0.77001	0.29579
Shannon	0.26233	0.79559			0.71579	0.48523
niche-above
ACE	18.853	0.0004047			12.757	0.0017703
Chao 1	16.692	0.0006507	1.25169	0.3272	12.045	0.0021723
Simpson	0.67134	0.53262	2.0011	0.18579	9.6965	0.00455
Observed	14.163	0.0012093	1.2516	0.32725	8.7569	0.0063
Shannon	2.5116	0.13067	1.8976	0.20015	9.6965	0.0045
niche-under
ACE	9.2752	0.00527			1.4334	0.28357
Chao 1	9.8836	0.004278			1.3986	0.29137
Simpson	2.2785	0.1529	3.933	0.0549	0.64774	0.54385
Observed	8.4198	0.0717	9.697	0.00045	1.419	0.28676
Shannon	6.1274	0.0183	6.8004	0.013658	1.0452	0.38706
depth*niche
ACE	11.381	0.000267			2.0306	0.1177
Chao 1	10.435	0.00049	1.3593	0.28109	1.9973	0.12293
Simpson	0.7398	0.60259	1.6207	0.20029	0.36256	0.86803
Observed	11.38	2.68e-05	1.3593	0.28109	2.0253	0.1185
Shannon	3.0983	0.0313	1.7014	0.18035	0.5942	0.7046

## Sheet: niche breath
fungal abundant Vs fungal rare
compare	p.format	p.signif	method
	p<2.22E-16	****	Wilcoxon
bacterial abundant Vs fungal rare
compare	p.format	p.signif	method
	5.9e-13	****	Wilcoxon

## Sheet: phylogenetic diversity
fungal abundant surface Vs subsurface
compare	p.format	p.signif	method
	0.0013	**	Wilcoxon
fungal rare surface Vs subsurface
compare	p.format	p.signif	method
	0.55	ns	Wilcoxon
bacterial abundant surface Vs subsurface
compare	p.format	p.signif	method
	0.0087	**	Wilcoxon
bacterial rare surface Vs subsurface
compare	p.format	p.signif	method
	0.55	ns	Wilcoxon
